# Supplementary material for: ﻿Two new rove beetle genera in Staphylininae that reduce “Heterothops” and “Quedius” taxonomic wastebaskets (Coleoptera, Staphylinidae)
Source: Zookeys. 2024 Nov 15;1218:81–98. doi: 10.3897/zookeys.1218.135558 (PMC11584668; doi:10.3897/zookeys.1218.135558)
Supplement: XML Treatment for Chiquiticus [file zookeys.1218.135558-treatment1.xml]

<!DOCTYPE tp:taxon-treatment
  PUBLIC "-//TaxonX//DTD Taxonomic Treatment Publishing DTD v0 20100105//EN" "tax-treatment-NSO.dtd">
<tp:taxon-treatment xmlns:tp="http://www.plazi.org/taxpub"><tp:treatment-meta><kwd-group><label>Taxon classification</label><kwd>
                <named-content content-type="kingdom">Animalia</named-content>
              </kwd><kwd>
                <named-content content-type="order">Coleoptera</named-content>
              </kwd><kwd>
                <named-content content-type="family">Staphylinidae</named-content>
              </kwd></kwd-group><mixed-citation publication-type="journal"><person-group><name><surname>Reyes-Hernández</surname><given-names>José L.</given-names></name><name><surname>Solodovnikov</surname><given-names>Alexey</given-names></name></person-group><article-title>﻿Two new rove beetle genera in <tp:taxon-name><tp:taxon-name-part taxon-name-part-type="subfamily" reg="Staphylininae">Staphylininae</tp:taxon-name-part></tp:taxon-name> that reduce “<italic><tp:taxon-name><tp:taxon-name-part taxon-name-part-type="genus" reg="Heterothops">Heterothops</tp:taxon-name-part></tp:taxon-name></italic>” and “<italic><tp:taxon-name><tp:taxon-name-part taxon-name-part-type="genus" reg="Quedius">Quedius</tp:taxon-name-part></tp:taxon-name></italic>” taxonomic wastebaskets (<tp:taxon-name><tp:taxon-name-part taxon-name-part-type="order">Coleoptera</tp:taxon-name-part></tp:taxon-name>, <tp:taxon-name><tp:taxon-name-part taxon-name-part-type="family">Staphylinidae</tp:taxon-name-part></tp:taxon-name>)</article-title><source>Zookeys</source><day>15</day><month>11</month><year>2024</year><volume>1218</volume><fpage>81</fpage><lpage>98</lpage><pub-id pub-id-type="doi">10.3897/zookeys.1218.135558</pub-id></mixed-citation></tp:treatment-meta><tp:nomenclature><label>﻿Genus</label><tp:taxon-name>
              <object-id xmlns:xlink="http://www.w3.org/1999/xlink" content-type="arpha" xlink:type="simple">2254B309-2EC1-55C2-91F2-154CDD92BBD3</object-id>
              <tp:taxon-name-part taxon-name-part-type="genus" reg="Chiquiticus">Chiquiticus</tp:taxon-name-part>
              <object-id xmlns:xlink="http://www.w3.org/1999/xlink" content-type="zoobank" xlink:type="simple">https://zoobank.org/4BCF12DF-8231-4269-B13B-917E194D43B9</object-id>
            </tp:taxon-name><tp:taxon-status xmlns:xlink="http://www.w3.org/1999/xlink" xlink:type="simple">gen. nov.</tp:taxon-status><xref ref-type="fig" rid="F1">Figs 1</xref><xref ref-type="fig" rid="F2">, 2</xref><xref ref-type="fig" rid="F3">, 3</xref><xref ref-type="fig" rid="F4">, 4A–C</xref></tp:nomenclature><tp:treatment-sec sec-type="type species" id="SECID0E4NAE"><title>Type species.</title><p><italic><tp:taxon-name><tp:taxon-name-part taxon-name-part-type="genus" reg="Heterothops">Heterothops</tp:taxon-name-part><tp:taxon-name-part taxon-name-part-type="species" reg="pusio">pusio</tp:taxon-name-part></tp:taxon-name></italic> J.L. LeConte, 1863, here designated.</p></tp:treatment-sec><tp:treatment-sec sec-type="Included species" id="SECID0EOOAE"><title>Included species.</title><p><italic><tp:taxon-name><tp:taxon-name-part taxon-name-part-type="genus" reg="Chiquiticus">Chiquiticus</tp:taxon-name-part><tp:taxon-name-part taxon-name-part-type="species" reg="arizonicus">arizonicus</tp:taxon-name-part></tp:taxon-name></italic> (Smetana, 1971), comb. nov. ex. <italic><tp:taxon-name><tp:taxon-name-part taxon-name-part-type="genus" reg="Heterothops">Heterothops</tp:taxon-name-part></tp:taxon-name></italic> [holotype and 2 paratypes from <named-content xmlns:xlink="http://www.w3.org/1999/xlink" content-type="dwc:institutional_code" xlink:title="Canadian National Collection, Ontario, Canada" xlink:href="http://grbio.org/institution/canadian-national-collection-insects-arachnids-and-nematodes" xlink:type="simple">CNC</named-content> examined]; <italic><tp:taxon-name><tp:taxon-name-part taxon-name-part-type="genus" reg="Chiquiticus">Chiquiticus</tp:taxon-name-part><tp:taxon-name-part taxon-name-part-type="species" reg="campbelli">campbelli</tp:taxon-name-part></tp:taxon-name></italic> (Smetana, 1971), comb. nov. ex. <italic><tp:taxon-name><tp:taxon-name-part taxon-name-part-type="genus" reg="Heterothops">Heterothops</tp:taxon-name-part></tp:taxon-name></italic> [holotype, and 7 paratypes from <named-content xmlns:xlink="http://www.w3.org/1999/xlink" content-type="dwc:institutional_code" xlink:title="Canadian National Collection, Ontario, Canada" xlink:href="http://grbio.org/institution/canadian-national-collection-insects-arachnids-and-nematodes" xlink:type="simple">CNC</named-content> examined]; †<italic><tp:taxon-name><tp:taxon-name-part taxon-name-part-type="genus" reg="Chiquiticus">Chiquiticus</tp:taxon-name-part><tp:taxon-name-part taxon-name-part-type="species" reg="cornelli">cornelli</tp:taxon-name-part></tp:taxon-name></italic> (Chatzimanolis &amp; Engel, 2013), comb. nov. ex. <italic><tp:taxon-name><tp:taxon-name-part taxon-name-part-type="genus" reg="Heterothops">Heterothops</tp:taxon-name-part></tp:taxon-name></italic> [photos of the holotype and one paratype from <named-content xmlns:xlink="http://www.w3.org/1999/xlink" content-type="dwc:institutional_code" xlink:title="American Museum of Natural History, New York, USA" xlink:href="http://grbio.org/institution/american-museum-natural-history" xlink:type="simple">AMNH</named-content> examined]; <italic><tp:taxon-name><tp:taxon-name-part taxon-name-part-type="genus" reg="Chiquiticus">Chiquiticus</tp:taxon-name-part><tp:taxon-name-part taxon-name-part-type="species" reg="gemellus">gemellus</tp:taxon-name-part></tp:taxon-name></italic> (Smetana, 1971), comb. nov. ex. <italic><tp:taxon-name><tp:taxon-name-part taxon-name-part-type="genus" reg="Heterothops">Heterothops</tp:taxon-name-part></tp:taxon-name></italic> [holotype from <named-content xmlns:xlink="http://www.w3.org/1999/xlink" content-type="dwc:institutional_code" xlink:title="Museum of Comparative Zoology, Harvard University, Cambridge, Massachusetts, USA" xlink:href="http://grbio.org/institution/museum-comparative-zoology" xlink:type="simple">MCZ</named-content> and 2 paratypes from <named-content xmlns:xlink="http://www.w3.org/1999/xlink" content-type="dwc:institutional_code" xlink:title="Canadian National Collection, Ontario, Canada" xlink:href="http://grbio.org/institution/canadian-national-collection-insects-arachnids-and-nematodes" xlink:type="simple">CNC</named-content> 2 examined]; †<italic><tp:taxon-name><tp:taxon-name-part taxon-name-part-type="genus" reg="Chiquiticus">Chiquiticus</tp:taxon-name-part><tp:taxon-name-part taxon-name-part-type="species" reg="infernalis">infernalis</tp:taxon-name-part></tp:taxon-name></italic> (Chatzimanolis &amp; Engel, 2013), comb. nov. ex. <italic><tp:taxon-name><tp:taxon-name-part taxon-name-part-type="genus" reg="Heterothops">Heterothops</tp:taxon-name-part></tp:taxon-name></italic> [moved to <italic><tp:taxon-name><tp:taxon-name-part taxon-name-part-type="genus" reg="Chiquiticus">Chiquiticus</tp:taxon-name-part></tp:taxon-name></italic> based on the data in the publication]; <italic><tp:taxon-name><tp:taxon-name-part taxon-name-part-type="genus" reg="Chiquiticus">Chiquiticus</tp:taxon-name-part><tp:taxon-name-part taxon-name-part-type="species" reg="occidentis">occidentis</tp:taxon-name-part></tp:taxon-name></italic> (Casey, 1886), comb. nov. ex. <italic><tp:taxon-name><tp:taxon-name-part taxon-name-part-type="genus" reg="Heterothops">Heterothops</tp:taxon-name-part></tp:taxon-name></italic> [holotype of <italic><tp:taxon-name><tp:taxon-name-part taxon-name-part-type="genus" reg="Heterothops">Heterothops</tp:taxon-name-part><tp:taxon-name-part taxon-name-part-type="species" reg="mediocris">mediocris</tp:taxon-name-part></tp:taxon-name></italic> Fall, 1907, from <named-content xmlns:xlink="http://www.w3.org/1999/xlink" content-type="dwc:institutional_code" xlink:title="Museum of Comparative Zoology, Harvard University, Cambridge, Massachusetts, USA" xlink:href="http://grbio.org/institution/museum-comparative-zoology" xlink:type="simple">MCZ</named-content> examined, <italic><tp:taxon-name><tp:taxon-name-part taxon-name-part-type="genus" reg="Heterothops">H.</tp:taxon-name-part><tp:taxon-name-part taxon-name-part-type="species" reg="mediocris">mediocris</tp:taxon-name-part></tp:taxon-name></italic> is a junior synonym of <italic><tp:taxon-name><tp:taxon-name-part taxon-name-part-type="genus" reg="Heterothops">H.</tp:taxon-name-part><tp:taxon-name-part taxon-name-part-type="species" reg="occidentis">occidentis</tp:taxon-name-part></tp:taxon-name></italic> according to <xref ref-type="bibr" rid="B19">Smetana (1971)</xref> and non-type material identified by A. Smetana in <named-content xmlns:xlink="http://www.w3.org/1999/xlink" content-type="dwc:institutional_code" xlink:title="Canadian National Collection, Ontario, Canada" xlink:href="http://grbio.org/institution/canadian-national-collection-insects-arachnids-and-nematodes" xlink:type="simple">CNC</named-content>]; <italic><tp:taxon-name><tp:taxon-name-part taxon-name-part-type="genus" reg="Chiquiticus">Chiquiticus</tp:taxon-name-part><tp:taxon-name-part taxon-name-part-type="species" reg="pusio">pusio</tp:taxon-name-part></tp:taxon-name></italic> (LeConte, J. L., 1863), comb. nov. ex. <italic><tp:taxon-name><tp:taxon-name-part taxon-name-part-type="genus" reg="Heterothops">Heterothops</tp:taxon-name-part></tp:taxon-name></italic> [1 presumed syntype or at least historical specimen examined, (<named-content xmlns:xlink="http://www.w3.org/1999/xlink" content-type="dwc:institutional_code" xlink:title="Museum of Comparative Zoology, Harvard University, Cambridge, Massachusetts, USA" xlink:href="http://grbio.org/institution/museum-comparative-zoology" xlink:type="simple">MCZ</named-content>) conspecific with the type material according to <xref ref-type="bibr" rid="B19">Smetana (1971)</xref> and non-type material identified by A. Smetana in <named-content xmlns:xlink="http://www.w3.org/1999/xlink" content-type="dwc:institutional_code" xlink:title="Canadian National Collection, Ontario, Canada" xlink:href="http://grbio.org/institution/canadian-national-collection-insects-arachnids-and-nematodes" xlink:type="simple">CNC</named-content>]; <italic><tp:taxon-name><tp:taxon-name-part taxon-name-part-type="genus" reg="Chiquiticus">Chiquiticus</tp:taxon-name-part><tp:taxon-name-part taxon-name-part-type="species" reg="rambouseki">rambouseki</tp:taxon-name-part></tp:taxon-name></italic> (Blackwelder, 1943), comb. nov. ex. <italic><tp:taxon-name><tp:taxon-name-part taxon-name-part-type="genus" reg="Heterothops">Heterothops</tp:taxon-name-part></tp:taxon-name></italic> [1 syntype from <named-content xmlns:xlink="http://www.w3.org/1999/xlink" content-type="dwc:institutional_code" xlink:title="The Natural History Museum, London, United Kingdom" xlink:href="http://grbio.org/institution/natural-history-museum-london" xlink:type="simple">NHM</named-content> examined].</p></tp:treatment-sec><tp:treatment-sec sec-type="diagnosis" id="SECID0EGWAE"><title>Diagnosis.</title><p>Small <tp:taxon-name><tp:taxon-name-part taxon-name-part-type="subfamily" reg="Staphylininae">Staphylininae</tp:taxon-name-part></tp:taxon-name> mainly around 2.5–3.5 mm long (Fig. <xref ref-type="fig" rid="F1">1A, B</xref>) with subconical head with ventral basal ridge but without postgenal ridge (Fig. <xref ref-type="fig" rid="F1">1C</xref>); without supra-antennal punctures (Fig. <xref ref-type="fig" rid="F4">4A</xref>); pronotum transverse (<abbrev xmlns:xlink="http://www.w3.org/1999/xlink" xlink:title="pronotum width at the widest point" id="ABBRID0E5WAE" xlink:type="simple">PW</abbrev>/<abbrev xmlns:xlink="http://www.w3.org/1999/xlink" xlink:title="pronotum length along the median line" id="ABBRID0ECXAE" xlink:type="simple">PL</abbrev> ≥ 1.1), with its maximum width in posterior half, with paired punctures on dorsal series widely separated from each other (Fig. <xref ref-type="fig" rid="F4">4B</xref>); mesanapleural sutures transverse not reaching or fusing with external part of prepectus (Fig. <xref ref-type="fig" rid="F1">1F</xref>); males with black combs on first mesotarsomeres, but without black combs on mesotrochanters; tergites VII and VIII without broader, foliose setae in addition to usual acuminate, simple setae; tergite X not fused to lateral tergal sclerites in males.</p><fig id="F1" position="float" orientation="portrait"><object-id xmlns:xlink="http://www.w3.org/1999/xlink" content-type="doi" xlink:type="simple">10.3897/zookeys.1218.135558.figure1</object-id><object-id xmlns:xlink="http://www.w3.org/1999/xlink" content-type="arpha" xlink:type="simple">795CF57B-E1EB-55C8-8581-E365545C615A</object-id><label>Figure 1.</label><caption><p>Some <italic><tp:taxon-name><tp:taxon-name-part taxon-name-part-type="genus" reg="Chiquiticus">Chiquiticus</tp:taxon-name-part></tp:taxon-name></italic> species and characters <bold>A</bold><tp:taxon-name><tp:taxon-name-part taxon-name-part-type="genus" reg="Chiquiticus">C.</tp:taxon-name-part><tp:taxon-name-part taxon-name-part-type="authority">sp.</tp:taxon-name-part><tp:taxon-name-part taxon-name-part-type="uncertainty-rank">nr.</tp:taxon-name-part><tp:taxon-name-part taxon-name-part-type="species" reg="pusio">pusio</tp:taxon-name-part></tp:taxon-name><bold>B</bold><italic><tp:taxon-name><tp:taxon-name-part taxon-name-part-type="genus" reg="Chiquiticus">C.</tp:taxon-name-part><tp:taxon-name-part taxon-name-part-type="species" reg="rambouseki">rambouseki</tp:taxon-name-part></tp:taxon-name></italic> (Blackwelder, 1943) <bold>C</bold><italic><tp:taxon-name><tp:taxon-name-part taxon-name-part-type="genus" reg="Chiquiticus">C.</tp:taxon-name-part><tp:taxon-name-part taxon-name-part-type="species" reg="pusio">pusio</tp:taxon-name-part></tp:taxon-name></italic> (LeConte, J. L., 1863), head ventral view <bold>D</bold><italic><tp:taxon-name><tp:taxon-name-part taxon-name-part-type="genus" reg="Chiquiticus">C.</tp:taxon-name-part><tp:taxon-name-part taxon-name-part-type="species" reg="pusio">pusio</tp:taxon-name-part></tp:taxon-name></italic>, abdomen <bold>E</bold><italic><tp:taxon-name><tp:taxon-name-part taxon-name-part-type="genus" reg="Chiquiticus">C.</tp:taxon-name-part><tp:taxon-name-part taxon-name-part-type="species" reg="pusio">pusio</tp:taxon-name-part></tp:taxon-name></italic>, prosternum <bold>F</bold><italic><tp:taxon-name><tp:taxon-name-part taxon-name-part-type="genus" reg="Chiquiticus">C.</tp:taxon-name-part><tp:taxon-name-part taxon-name-part-type="species" reg="pusio">pusio</tp:taxon-name-part></tp:taxon-name></italic>, mesothorax. Abbreviations: ASP, antesternal plate; EXPR, external part of prepectus; FS, profurcasternum; <abbrev xmlns:xlink="http://www.w3.org/1999/xlink" xlink:title="intercoxal carina" id="ABBRID0EQ1AE" xlink:type="simple">ICC</abbrev>, intercoxal carina of the probasisternum; INPR, internal part of prepectus; IOR, infraorbital ridge; LBS, lower probasisternum; <abbrev xmlns:xlink="http://www.w3.org/1999/xlink" xlink:title="medial macroseta" id="ABBRID0EU1AE" xlink:type="simple">MMA</abbrev>, medial macroseta; <abbrev xmlns:xlink="http://www.w3.org/1999/xlink" xlink:title="mesanapleural sutures" id="ABBRID0EY1AE" xlink:type="simple">MNPS</abbrev>, mesanapleural sutures; <abbrev xmlns:xlink="http://www.w3.org/1999/xlink" xlink:title="posteromarginal large macroseta" id="ABBRID0E31AE" xlink:type="simple">PMA</abbrev>, posteromarginal large macrosetae; PMR, postmandibular ridge; POR, postoccipital ridge; <abbrev xmlns:xlink="http://www.w3.org/1999/xlink" xlink:title="upper probasisternum" id="ABBRID0EA2AE" xlink:type="simple">UBS</abbrev>, upper probasisternum; VBR, ventral basal ridge. Scale bars: 1 mm (<bold>A, B, D</bold>); 0.1 mm (<bold>C, E, F</bold>).</p></caption><graphic xmlns:xlink="http://www.w3.org/1999/xlink" xlink:href="zookeys-1218-081_article-135558__-g001.jpg" position="float" orientation="portrait" xlink:type="simple" id="oo_1175474.jpg"><uri content-type="original_file" xlink:type="simple">https://binary.pensoft.net/fig/1175474</uri></graphic></fig></tp:treatment-sec><tp:treatment-sec sec-type="description" id="SECID0EN2AE"><title>Description.</title><p>Body small (TL = 2.3–3.9 mm). Head (Fig. <xref ref-type="fig" rid="F1">1C</xref>): frontoclypeal (epistomal) “suture” complete; head about as wide as long (<abbrev xmlns:xlink="http://www.w3.org/1999/xlink" xlink:title="head width at the widest point, including eyes" id="ABBRID0EX2AE" xlink:type="simple">HW</abbrev>/<abbrev xmlns:xlink="http://www.w3.org/1999/xlink" xlink:title="head length" id="ABBRID0E22AE" xlink:type="simple">HL</abbrev> &gt; 0.9 but &lt; 1.1); neck from moderately (<abbrev xmlns:xlink="http://www.w3.org/1999/xlink" xlink:title="neck width at the widest point" id="ABBRID0E62AE" xlink:type="simple">NW</abbrev>/<abbrev xmlns:xlink="http://www.w3.org/1999/xlink" xlink:title="head width at the widest point, including eyes" id="ABBRID0ED3AE" xlink:type="simple">HW</abbrev> &gt; 0.75 but &lt; 0.90) to distinctly wide (<abbrev xmlns:xlink="http://www.w3.org/1999/xlink" xlink:title="neck width at the widest point" id="ABBRID0EH3AE" xlink:type="simple">NW</abbrev>/<abbrev xmlns:xlink="http://www.w3.org/1999/xlink" xlink:title="head width at the widest point, including eyes" id="ABBRID0EL3AE" xlink:type="simple">HW</abbrev> ≥ 0.90); dorsal macrosetae: anterolateral clypeal punctures present; frontoclypeal punctures present; supra-antennal punctures absent; parocular punctures present as one on each side or absent; basal punctures present, single; posterior frontal punctures located posterior to temporal punctures; gular sutures separated, gula with distinct transverse basal impression; ventral basal ridge (VBR) present, postgenal ridge absent; postmandibular ridge (PMR) extended diagonally towards gula; infraorbital ridge extends to PMR; nuchal ridge absent or rudimentary, at most present as a linear impression but not a ridge; eye from medium large (<abbrev xmlns:xlink="http://www.w3.org/1999/xlink" xlink:title="eye length in lateral view" id="ABBRID0EP3AE" xlink:type="simple">EYL</abbrev>/<abbrev xmlns:xlink="http://www.w3.org/1999/xlink" xlink:title="head length" id="ABBRID0ET3AE" xlink:type="simple">HL</abbrev> ratio &gt; 1/2 but &lt; 3/4) to very small (<abbrev xmlns:xlink="http://www.w3.org/1999/xlink" xlink:title="eye length in lateral view" id="ABBRID0EX3AE" xlink:type="simple">EYL</abbrev>/<abbrev xmlns:xlink="http://www.w3.org/1999/xlink" xlink:title="head length" id="ABBRID0E23AE" xlink:type="simple">HL</abbrev> ratio less than 3/10); antennomere 1 distinctly shorter than antennomeres 3 and 2 combined; male and female antennomere 11 at least two times longer than antennomere 10; left mandible with proximal, not bifid tooth; maxillary palps: palpomere 4 (apical) subulate, distinctly shorter than palpomere 2, palpomere 3 markedly dilated compared to palpomere 4; labial palps: palpomere 3 (apical) more or less cylindrical, distinctly narrower and longer than palpomere 2, parallel-sided and needle-shaped, palpomere 2 markedly dilated at apex.</p><fig id="F2" position="float" orientation="portrait"><object-id xmlns:xlink="http://www.w3.org/1999/xlink" content-type="doi" xlink:type="simple">10.3897/zookeys.1218.135558.figure2</object-id><object-id xmlns:xlink="http://www.w3.org/1999/xlink" content-type="arpha" xlink:type="simple">BD2D51F9-1D10-5C9F-B51E-8AC92ED3D993</object-id><label>Figure 2.</label><caption><p><italic><tp:taxon-name><tp:taxon-name-part taxon-name-part-type="genus" reg="Chiquiticus">Chiquiticus</tp:taxon-name-part><tp:taxon-name-part taxon-name-part-type="species" reg="arizonicus">arizonicus</tp:taxon-name-part></tp:taxon-name></italic> (Smetana, 1971) (Holotype #CNC935711) <bold>A</bold> dorsal habitus <bold>B</bold> head <bold>C</bold> pronotum. Abbreviations: <abbrev xmlns:xlink="http://www.w3.org/1999/xlink" xlink:title="connection of the anterior tentorial arms" id="ABBRID0EY4AE" xlink:type="simple">CATA</abbrev>, connection of the anterior tentorial arms (frontoclypeal “suture”); PPDS, paired punctures on dorsal series. Photos of # CNC935711 (J. Buffam, Canadian National Collection of Insects, Arachnids and Nematodes).</p></caption><graphic xmlns:xlink="http://www.w3.org/1999/xlink" xlink:href="zookeys-1218-081_article-135558__-g002.jpg" position="float" orientation="portrait" xlink:type="simple" id="oo_1175475.jpg"><uri content-type="original_file" xlink:type="simple">https://binary.pensoft.net/fig/1175475</uri></graphic></fig><fig id="F3" position="float" orientation="portrait"><object-id xmlns:xlink="http://www.w3.org/1999/xlink" content-type="doi" xlink:type="simple">10.3897/zookeys.1218.135558.figure3</object-id><object-id xmlns:xlink="http://www.w3.org/1999/xlink" content-type="arpha" xlink:type="simple">9C3789DD-23F3-50D2-B20E-337333F1847D</object-id><label>Figure 3.</label><caption><p>†<italic><tp:taxon-name><tp:taxon-name-part taxon-name-part-type="genus" reg="Chiquiticus">Chiquiticus</tp:taxon-name-part><tp:taxon-name-part taxon-name-part-type="species" reg="cornelli">cornelli</tp:taxon-name-part></tp:taxon-name></italic> (Chatzimanolis &amp; Engel, 2013) (paratype <named-content xmlns:xlink="http://www.w3.org/1999/xlink" content-type="dwc:institutional_code" xlink:title="American Museum of Natural History, New York, USA" xlink:href="http://grbio.org/institution/american-museum-natural-history" xlink:type="simple">AMNH</named-content> DR-10-1214) <bold>A</bold> dorsal habitus <bold>B</bold> head <bold>C</bold> pronotum. Abbreviations: <abbrev xmlns:xlink="http://www.w3.org/1999/xlink" xlink:title="connection of the anterior tentorial arms" id="ABBRID0E65AE" xlink:type="simple">CATA</abbrev>, connection of the anterior tentorial arms (frontoclypeal “suture”); PPDS, paired punctures on dorsal series. Photo of <named-content xmlns:xlink="http://www.w3.org/1999/xlink" content-type="dwc:institutional_code" xlink:title="American Museum of Natural History, New York, USA" xlink:href="http://grbio.org/institution/american-museum-natural-history" xlink:type="simple">AMNH</named-content> DR-10-1214 (A. Pierwola, American Museum of Natural History). Scale bars: 0.1 mm.</p></caption><graphic xmlns:xlink="http://www.w3.org/1999/xlink" xlink:href="zookeys-1218-081_article-135558__-g003.jpg" position="float" orientation="portrait" xlink:type="simple" id="oo_1175476.jpg"><uri content-type="original_file" xlink:type="simple">https://binary.pensoft.net/fig/1175476</uri></graphic></fig><p>Thorax (Fig. <xref ref-type="fig" rid="F1">1E, F</xref>): prothorax with slightly transverse pronotum (<abbrev xmlns:xlink="http://www.w3.org/1999/xlink" xlink:title="pronotum width at the widest point" id="ABBRID0ET6AE" xlink:type="simple">PW</abbrev>/<abbrev xmlns:xlink="http://www.w3.org/1999/xlink" xlink:title="pronotum length along the median line" id="ABBRID0EX6AE" xlink:type="simple">PL</abbrev> ≥ 1.1) with one pair of setiferous punctures in dorsal series widely separated from each other, the distance between them being about equal to the distance between them and the lateral margin; sublateral setiferous punctures present or absent; sternacostal (transverse carina) ridge medially not protruding; antesternal membrane with distinct semisclerotized plate (Fig. <xref ref-type="fig" rid="F1">1E</xref>); pronotum and prosternum not fused in procoxal cavity, pronotosternal suture complete in cavity; pronotal hypomeron not setose, without postcoxal hypomeral process; upper probasisternum with or without pair of macrosetae. Mesothorax: mesoscutellum without posterior scutellar carina, without sub-basal ridge; elytron without humeral spines or spine-like setae, with evenly setiferous punctation on disc and epipleuron; mesanapleural sutures (Fig. <xref ref-type="fig" rid="F1">1F</xref>) transverse not reaching or fusing with external part of prepectus, medially fused or nearly touching each other; apex of mesobasisternal intercoxal process varies from sharply pointed to obtuse angle, without V-shaped projection medially; mesocoxal cavities contiguous; pericoxal ridge absent. Metathorax with wings present, with veins CuA and MP4 fused in one vein; metakatepisternal processes divided. Legs: protarsomeres expanded in both sexes; apical tarsomere of all legs with one empodial seta distinctly shorter than tarsal claws; protibial row of laterodorsal spines always present in females but maybe absent in males in some species; ventral tibial spur resting at base of apical excavation connected to tibial margin by thin membranous region; first segment of mesotarsi in males with black comb lateroventrally, without pale adhesive setae; mesotrochanters in both sexes without black comb.</p><p>Abdomen: tergites III–V with only anterior transverse basal carina; tergites III–VI with a large posteromarginal macroseta on each side (Fig. <xref ref-type="fig" rid="F1">1D</xref>); tergites VII and VIII without broader, foliose setae in addition to the usual acuminate, simple setae; anterior transverse basal carina of tergite VII not continuing to paratergites; lateral tergal sclerites IX cylindrical; male sternite VIII with medial apical emargination; male sternum IX symmetrical. Aedeagus with rounded apex.</p><fig id="F4" position="float" orientation="portrait"><object-id xmlns:xlink="http://www.w3.org/1999/xlink" content-type="doi" xlink:type="simple">10.3897/zookeys.1218.135558.figure4</object-id><object-id xmlns:xlink="http://www.w3.org/1999/xlink" content-type="arpha" xlink:type="simple">C012DB46-8885-59B2-BA39-5D46C1A66267</object-id><label>Figure 4.</label><caption><p>Morphological details of <italic><tp:taxon-name><tp:taxon-name-part taxon-name-part-type="genus" reg="Chiquiticus">Chiquiticus</tp:taxon-name-part></tp:taxon-name></italic> and <italic><tp:taxon-name><tp:taxon-name-part taxon-name-part-type="genus" reg="Heterothops">Heterothops</tp:taxon-name-part></tp:taxon-name></italic><bold>A–C</bold><tp:taxon-name><tp:taxon-name-part taxon-name-part-type="genus" reg="Chiquiticus">Chiquiticus</tp:taxon-name-part><tp:taxon-name-part taxon-name-part-type="uncertainty-rank">sp. aff.</tp:taxon-name-part><tp:taxon-name-part taxon-name-part-type="species" reg="pusio">pusio</tp:taxon-name-part></tp:taxon-name> from Panama <bold>D–F</bold><italic><tp:taxon-name><tp:taxon-name-part taxon-name-part-type="genus" reg="Heterothops">Heterothops</tp:taxon-name-part></tp:taxon-name></italic> sp. undescribed from Costa Rica <bold>A, D</bold> head <bold>B, E</bold> pronotum <bold>C, F</bold> aedeagus in lateral view, the scale to the right is equal to 1 mm. Abbreviations: <abbrev xmlns:xlink="http://www.w3.org/1999/xlink" xlink:title="anterolateral clypeal punctures" id="ABBRID0E5BAG" xlink:type="simple">ACP</abbrev>, anterolateral clypeal puncture; AFP, anterior frontal; AMRS, anterior marginal row of setiferous punctures; BP, basal puncture; <abbrev xmlns:xlink="http://www.w3.org/1999/xlink" xlink:title="connection of the anterior tentorial arms" id="ABBRID0ECCAG" xlink:type="simple">CATA</abbrev>, connection of the anterior tentorial arms (frontoclypeal “suture”); FCP, frontoclypeal puncture; IASP, internalmost setiferous puncture of the anterior margin; IOR, infraorbital ridge; LLSP, large lateral setiferous puncture; LPSP, large posterior setiferous puncture; NR, nuchal ridge; PFP, posterior frontal puncture; POP, parocular punctures; PPDS, paired punctures on dorsal series; <abbrev xmlns:xlink="http://www.w3.org/1999/xlink" xlink:title="supra-antennal ridge" id="ABBRID0EGCAG" xlink:type="simple">SAR</abbrev>, supra-antennal ridge; SLSP, sublateral setiferous puncture; TP, temporal puncture.</p></caption><graphic xmlns:xlink="http://www.w3.org/1999/xlink" xlink:href="zookeys-1218-081_article-135558__-g004.jpg" position="float" orientation="portrait" xlink:type="simple" id="oo_1175477.jpg"><uri content-type="original_file" xlink:type="simple">https://binary.pensoft.net/fig/1175477</uri></graphic></fig></tp:treatment-sec><tp:treatment-sec sec-type="distribution" id="SECID0EPCAG"><title>Distribution.</title><p>Nearctic region, Central America, the Caribbean. Introduced into Central Europe: <italic><tp:taxon-name><tp:taxon-name-part taxon-name-part-type="genus" reg="Chiquiticus">C.</tp:taxon-name-part><tp:taxon-name-part taxon-name-part-type="species" reg="pusio">pusio</tp:taxon-name-part></tp:taxon-name></italic> in Germany (<xref ref-type="bibr" rid="B18">Schülke and Renner 2020</xref>) and another species related to <italic><tp:taxon-name><tp:taxon-name-part taxon-name-part-type="genus" reg="Chiquiticus">C.</tp:taxon-name-part><tp:taxon-name-part taxon-name-part-type="species" reg="pusio">pusio</tp:taxon-name-part></tp:taxon-name></italic> collected in Austria with a car net.</p></tp:treatment-sec><tp:treatment-sec sec-type="ecology" id="SECID0EPDAG"><title>Ecology.</title><p>The North American species occur in various types of debris like leaf litter and similar substrates, with some species also occurring facultatively in mammal burrows or nests (<italic><tp:taxon-name><tp:taxon-name-part taxon-name-part-type="subgenus" reg="Neotoma">Neotoma</tp:taxon-name-part></tp:taxon-name></italic> Say &amp; Ord, 1825), especially in drier regions (<xref ref-type="bibr" rid="B19">Smetana 1971</xref>; Adam Brunke pers. comm.). In Europe, where they are introduced, they have been collected using car nets.</p></tp:treatment-sec><tp:treatment-sec sec-type="comparisons" id="SECID0EAEAG"><title>Comparison.</title><p><italic><tp:taxon-name><tp:taxon-name-part taxon-name-part-type="genus" reg="Chiquiticus">Chiquiticus</tp:taxon-name-part></tp:taxon-name></italic> gen. nov. can be distinguished from all other genera of <tp:taxon-name><tp:taxon-name-part taxon-name-part-type="subfamily" reg="Staphylininae">Staphylininae</tp:taxon-name-part></tp:taxon-name> in broad sense (<xref ref-type="bibr" rid="B14">Newton 2022</xref>) by the combination of characters mentioned in the diagnosis. From species close to the type of <italic><tp:taxon-name><tp:taxon-name-part taxon-name-part-type="genus" reg="Heterothops">Heterothops</tp:taxon-name-part></tp:taxon-name></italic>, it is distinguished by the paired setiferous macropunctures of the dorsal series being distinctly separated from each other, by a black comb on first mesotarsomere of males, and by presence of only one posteromarginal macrosetae on each side of tergites III–VI. In species close to the type of <italic><tp:taxon-name><tp:taxon-name-part taxon-name-part-type="genus" reg="Heterothops">Heterothops</tp:taxon-name-part></tp:taxon-name></italic>, the paired setiferous macropunctures of the dorsal series are close together, the distance between them being distinctly less than the distance between dorsal row and respective lateral margin of pronotum. Also, in the true <italic><tp:taxon-name><tp:taxon-name-part taxon-name-part-type="genus" reg="Heterothops">Heterothops</tp:taxon-name-part></tp:taxon-name></italic>, males do not have a black comb on the first mesotarsomere and their pattern of posteromarginal large macrosetae on tergites III–VI is 1, 1, 2 and 2 per side. For more details on the differentiation between <italic><tp:taxon-name><tp:taxon-name-part taxon-name-part-type="genus" reg="Chiquiticus">Chiquiticus</tp:taxon-name-part></tp:taxon-name></italic> gen. nov. and <italic><tp:taxon-name><tp:taxon-name-part taxon-name-part-type="genus" reg="Heterothops">Heterothops</tp:taxon-name-part></tp:taxon-name></italic> species from Central Europe, see <xref ref-type="bibr" rid="B18">Schülke and Renner (2020)</xref>. Presence of a frontoclypeal “suture” is a rare trait in <tp:taxon-name><tp:taxon-name-part taxon-name-part-type="subfamily" reg="Staphylininae">Staphylininae</tp:taxon-name-part></tp:taxon-name>, which in <italic><tp:taxon-name><tp:taxon-name-part taxon-name-part-type="genus" reg="Chiquiticus">Chiquiticus</tp:taxon-name-part></tp:taxon-name></italic> gen. nov. is always visible. In <tp:taxon-name><tp:taxon-name-part taxon-name-part-type="subfamily" reg="Staphylininae">Staphylininae</tp:taxon-name-part></tp:taxon-name> this character is found in few basal lineages, like <italic><tp:taxon-name><tp:taxon-name-part taxon-name-part-type="genus" reg="Arrowinus">Arrowinus</tp:taxon-name-part></tp:taxon-name></italic> Bernhauer, 1935, several genera of <tp:taxon-name><tp:taxon-name-part taxon-name-part-type="subtribe">Amblyopinina</tp:taxon-name-part></tp:taxon-name> including <italic><tp:taxon-name><tp:taxon-name-part taxon-name-part-type="genus" reg="Loncovilius">Loncovilius</tp:taxon-name-part></tp:taxon-name></italic> Germain, 1903 (<xref ref-type="bibr" rid="B15">Reyes-Hernández et al. 2024</xref>), and in the relatives to <italic><tp:taxon-name><tp:taxon-name-part taxon-name-part-type="genus" reg="Chiquiticus">Chiquiticus</tp:taxon-name-part></tp:taxon-name></italic>, <italic><tp:taxon-name><tp:taxon-name-part taxon-name-part-type="genus" reg="Amazonothops">Amazonothops</tp:taxon-name-part></tp:taxon-name></italic> (<xref ref-type="bibr" rid="B11">Jenkins Shaw et al. 2020</xref>), and <italic><tp:taxon-name><tp:taxon-name-part taxon-name-part-type="genus" reg="Ctenandropus">Ctenandropus</tp:taxon-name-part></tp:taxon-name></italic>. Additionally, <italic><tp:taxon-name><tp:taxon-name-part taxon-name-part-type="genus" reg="Chiquiticus">Chiquiticus</tp:taxon-name-part></tp:taxon-name></italic> gen. nov. displays an antesternal plate, currently known as a unique character of groups such as <italic><tp:taxon-name><tp:taxon-name-part taxon-name-part-type="genus" reg="Arrowinus">Arrowinus</tp:taxon-name-part></tp:taxon-name></italic> and several tribes united in <tp:taxon-name><tp:taxon-name-part taxon-name-part-type="family">Xatholininae</tp:taxon-name-part></tp:taxon-name> sensu <xref ref-type="bibr" rid="B20">Żyła and Solodovnikov (2020)</xref>. However, this plate sometimes is also found in <tp:taxon-name><tp:taxon-name-part taxon-name-part-type="subtribe">Amblyopinina</tp:taxon-name-part></tp:taxon-name> among <tp:taxon-name><tp:taxon-name-part taxon-name-part-type="tribe">Staphylinini</tp:taxon-name-part></tp:taxon-name>, for example in species that are close to the types of the currently non-monophyletic genera <italic><tp:taxon-name><tp:taxon-name-part taxon-name-part-type="genus" reg="Heterothops">Heterothops</tp:taxon-name-part></tp:taxon-name></italic> and <italic><tp:taxon-name><tp:taxon-name-part taxon-name-part-type="genus" reg="Cheilocolpus">Cheilocolpus</tp:taxon-name-part></tp:taxon-name></italic> (<xref ref-type="bibr" rid="B15">Reyes-Hernández et al. 2024</xref>). Furthermore, <italic><tp:taxon-name><tp:taxon-name-part taxon-name-part-type="genus" reg="Chiquiticus">Chiquiticus</tp:taxon-name-part></tp:taxon-name></italic> exhibits unique characters shared only with the related genera <italic><tp:taxon-name><tp:taxon-name-part taxon-name-part-type="genus" reg="Ctenandropus">Ctenandropus</tp:taxon-name-part></tp:taxon-name></italic> and <italic><tp:taxon-name><tp:taxon-name-part taxon-name-part-type="genus" reg="Amazonothops">Amazonothops</tp:taxon-name-part></tp:taxon-name></italic>, such as the presence of transverse mesanapleural sutures distinctly separated from the external portion of the prepectus (Fig. <xref ref-type="fig" rid="F1">1F</xref> and fig. 3E in <xref ref-type="bibr" rid="B11">Jenkins Shaw et al. (2020)</xref> misinterpreted as “transvere ridge (TR)”) and distinctly elongated protergal glands (fig. 3F in <xref ref-type="bibr" rid="B11">Jenkins Shaw et al. (2020)</xref>). <italic><tp:taxon-name><tp:taxon-name-part taxon-name-part-type="genus" reg="Chiquiticus">Chiquiticus</tp:taxon-name-part></tp:taxon-name></italic> is distinguished from <italic><tp:taxon-name><tp:taxon-name-part taxon-name-part-type="genus" reg="Ctenandropus">Ctenandropus</tp:taxon-name-part></tp:taxon-name></italic> by the subconical head with ventral basal ridge; the transverse pronotum (<abbrev xmlns:xlink="http://www.w3.org/1999/xlink" xlink:title="pronotum width at the widest point" id="ABBRID0EDLAG" xlink:type="simple">PW</abbrev>/<abbrev xmlns:xlink="http://www.w3.org/1999/xlink" xlink:title="pronotum length along the median line" id="ABBRID0EHLAG" xlink:type="simple">PL</abbrev> ≥ 1.1) with its maximum width in the posterior half; usually by presence of intercoxal carina separating the upper probasisternum and lower probasisternum; and by tergites III–V lacking a posterior transverse carina. In <italic><tp:taxon-name><tp:taxon-name-part taxon-name-part-type="genus" reg="Ctenandropus">Ctenandropus</tp:taxon-name-part></tp:taxon-name></italic>, the head is subquadrate, without postgenal ridge or ventral basal ridge; the pronotum is as long as wide (<abbrev xmlns:xlink="http://www.w3.org/1999/xlink" xlink:title="pronotum width at the widest point" id="ABBRID0ESLAG" xlink:type="simple">PW</abbrev>/<abbrev xmlns:xlink="http://www.w3.org/1999/xlink" xlink:title="pronotum length along the median line" id="ABBRID0EWLAG" xlink:type="simple">PL</abbrev> &gt; 0.9 but &lt; 1.1), with its maximum width in the anterior half; without intercoxal carina separating the upper probasisternum and lower probasisternum; and tergites III–V have a posterior transverse carina. <italic><tp:taxon-name><tp:taxon-name-part taxon-name-part-type="genus" reg="Chiquiticus">Chiquiticus</tp:taxon-name-part></tp:taxon-name></italic> is distinguished from <italic><tp:taxon-name><tp:taxon-name-part taxon-name-part-type="genus" reg="Amazonothops">Amazonothops</tp:taxon-name-part></tp:taxon-name></italic> by the absence of a black comb on the mesotrochanters of males and foliaceous setae on the tergites in both sexes, by distinctly short empodial setae, by the tergite X not fused to internal face of lateral sclerites and by paramere with rounded apex and short lateroapical setae.</p></tp:treatment-sec><tp:treatment-sec sec-type="etymology" id="SECID0EIMAG"><title>Etymology.</title><p>The name is derived from the Latinization of the word “Chiquitico”, which is a term used in some Hispanophone countries to refer to very small things. The gender is masculine.</p></tp:treatment-sec><tp:treatment-sec sec-type="New combinations notes" id="SECID0ENMAG"><title>New combinations notes.</title><p>The extinct species †<italic><tp:taxon-name><tp:taxon-name-part taxon-name-part-type="genus" reg="Chiquiticus">C.</tp:taxon-name-part><tp:taxon-name-part taxon-name-part-type="species" reg="infernalis">infernalis</tp:taxon-name-part></tp:taxon-name></italic> from Dominican Amber is here restudied based on the original descriptions only. Many details important for the taxonomic placement of this species (e.g. pronotum and mesanapleural sutures) are not visible in the photos of this fossil there and probably they would be available only with the mCT examination. However, such visible features as habitus including small body size, as well as antennal bases located close to each other, very elongated last antennomere that is almost as long as the two preceding ones, oval and setose preapical maxillary palpomere that is clearly wider than the apical one, and wide neck allowed us to conclude that †<italic><tp:taxon-name><tp:taxon-name-part taxon-name-part-type="genus" reg="Chiquiticus">C.</tp:taxon-name-part><tp:taxon-name-part taxon-name-part-type="species" reg="infernalis">infernalis</tp:taxon-name-part></tp:taxon-name></italic> is an extinct member of the new genus <italic><tp:taxon-name><tp:taxon-name-part taxon-name-part-type="genus" reg="Chiquiticus">Chiquiticus</tp:taxon-name-part></tp:taxon-name></italic>. For †<italic><tp:taxon-name><tp:taxon-name-part taxon-name-part-type="genus" reg="Chiquiticus">C.</tp:taxon-name-part><tp:taxon-name-part taxon-name-part-type="species" reg="cornelli">cornelli</tp:taxon-name-part></tp:taxon-name></italic>, in addition to the original description, we were able to examine better photos of the holotype and paratype kindly made available at our request (Fig. <xref ref-type="fig" rid="F3">3</xref>). In these images, in addition to the characters previously described for †<italic><tp:taxon-name><tp:taxon-name-part taxon-name-part-type="genus" reg="Chiquiticus">C.</tp:taxon-name-part><tp:taxon-name-part taxon-name-part-type="species" reg="infernalis">infernalis</tp:taxon-name-part></tp:taxon-name></italic>, the connection of the anterior tentorial arms (Fig. <xref ref-type="fig" rid="F3">3B</xref>) and the widely separated paired punctures in the dorsal series (Fig. <xref ref-type="fig" rid="F3">3C</xref>) are visible. It should be noted that both fossil species are known only from females. Also, two specimens of the extant <italic><tp:taxon-name><tp:taxon-name-part taxon-name-part-type="genus" reg="Chiquiticus">C.</tp:taxon-name-part><tp:taxon-name-part taxon-name-part-type="species" reg="rambouseki">rambouseki</tp:taxon-name-part></tp:taxon-name></italic> (Blackwelder, 1943) that we examined were females and not in the best condition; however, the combination of their visible characters allows the species to be placed in <italic><tp:taxon-name><tp:taxon-name-part taxon-name-part-type="genus" reg="Chiquiticus">Chiquiticus</tp:taxon-name-part></tp:taxon-name></italic>.</p></tp:treatment-sec><tp:treatment-sec sec-type="Biogeographic note" id="SECID0EEPAG"><title>Biogeographic note.</title><p>As far as currently known, the Nearctic is the region with the greatest species diversity of <italic><tp:taxon-name><tp:taxon-name-part taxon-name-part-type="genus" reg="Chiquiticus">Chiquiticus</tp:taxon-name-part></tp:taxon-name></italic>. However, the <italic><tp:taxon-name><tp:taxon-name-part taxon-name-part-type="genus" reg="Chiquiticus">Chiquiticus</tp:taxon-name-part></tp:taxon-name></italic> fossils found in mid-Miocene Dominican amber (<xref ref-type="bibr" rid="B5">Chatzimanolis and Engel 2013</xref>) could suggest that Nearctic speciation took place after the genus dispersed there from the southern hemisphere where its closely related genera <italic><tp:taxon-name><tp:taxon-name-part taxon-name-part-type="genus" reg="Amazonothops">Amazonothops</tp:taxon-name-part></tp:taxon-name></italic> and <italic><tp:taxon-name><tp:taxon-name-part taxon-name-part-type="genus" reg="Ctenandropus">Ctenandropus</tp:taxon-name-part></tp:taxon-name></italic> are also found (Reyes-Hernández et al. in prep.). Such dispersal may have occurred via the GAARlandia land bridge (<xref ref-type="bibr" rid="B9">Iturralde-Vinent 2006</xref>; <xref ref-type="bibr" rid="B13">Masonick et al. 2017</xref>; <xref ref-type="bibr" rid="B10">Iturralde-Vinent and MacPhee 2023</xref>).</p></tp:treatment-sec><ref-list><ref id="B19"><mixed-citation xmlns:xlink="http://www.w3.org/1999/xlink" xlink:type="simple"><person-group><name name-style="western"><surname>Smetana</surname><given-names>A</given-names></name></person-group> (<year>1971</year>) Revision of the tribe <tp:taxon-name><tp:taxon-name-part taxon-name-part-type="tribe">Quediini</tp:taxon-name-part></tp:taxon-name> of America north of Mexico (<tp:taxon-name><tp:taxon-name-part taxon-name-part-type="order">Coleoptera</tp:taxon-name-part></tp:taxon-name>: <tp:taxon-name><tp:taxon-name-part taxon-name-part-type="family">Staphylinidae</tp:taxon-name-part></tp:taxon-name>). The Memoirs of the Entomological Society of Canada 103(S79): 1–303. <ext-link xlink:href="10.4039/entm10379fv" ext-link-type="doi" xlink:type="simple">https://doi.org/10.4039/entm10379fv</ext-link></mixed-citation></ref><ref id="B18"><mixed-citation xmlns:xlink="http://www.w3.org/1999/xlink" xlink:type="simple"><person-group><name name-style="western"><surname>Schülke</surname><given-names>M</given-names></name><name name-style="western"><surname>Renner</surname><given-names>K</given-names></name></person-group> (<year>2020</year>) <article-title><italic><tp:taxon-name><tp:taxon-name-part taxon-name-part-type="genus">Heterothops</tp:taxon-name-part><tp:taxon-name-part taxon-name-part-type="species">pusio</tp:taxon-name-part></tp:taxon-name></italic> Leconte, 1863 eine neue Adventivart aus Nordamerika in Deutschland (<tp:taxon-name><tp:taxon-name-part taxon-name-part-type="order">Coleoptera</tp:taxon-name-part></tp:taxon-name>, <tp:taxon-name><tp:taxon-name-part taxon-name-part-type="family">Staphylinidae</tp:taxon-name-part></tp:taxon-name>, <tp:taxon-name><tp:taxon-name-part taxon-name-part-type="subfamily">Staphylininae</tp:taxon-name-part></tp:taxon-name>, <tp:taxon-name><tp:taxon-name-part taxon-name-part-type="tribe">Amblyopinini</tp:taxon-name-part></tp:taxon-name>).</article-title><source>Linzer biologische Beiträge</source><volume>52</volume>(<issue>1</issue>): <fpage>501</fpage>–<lpage>507</lpage>.</mixed-citation></ref><ref id="B14"><mixed-citation xmlns:xlink="http://www.w3.org/1999/xlink" xlink:type="simple"><person-group><name name-style="western"><surname>Newton</surname><given-names>A</given-names></name></person-group> (<year>2022</year>) StaphBase_2022-12-12_15:41:00_-0600. In: Bánki O, Roskov Y, Döring M, Ower G, Vandepitte L, Hobern D, Remsen D, Schalk P, DeWalt RE, Keping M, Miller J, Orrell T, Aalbu R, Abbott J, Adlard R, Adriaenssens EM, Aedo C, Aescht E, Akkari N, et al. (Eds) Catalogue of Life Checklist (Aug 2022). <ext-link xlink:href="10.48580/dg9ld-3gk" ext-link-type="doi" xlink:type="simple">https://doi.org/10.48580/dg9ld-3gk</ext-link></mixed-citation></ref><ref id="B15"><mixed-citation xmlns:xlink="http://www.w3.org/1999/xlink" xlink:type="simple"><person-group><name name-style="western"><surname>Reyes-Hernández</surname><given-names>JL</given-names></name><name name-style="western"><surname>Hansen</surname><given-names>AK</given-names></name><name name-style="western"><surname>Jenkins Shaw</surname><given-names>J</given-names></name><name name-style="western"><surname>Solodovnikov</surname><given-names>A</given-names></name></person-group> (<year>2024</year>) Phylogeny-based taxonomic revision and niche modelling of the rove beetle genus <italic><tp:taxon-name><tp:taxon-name-part taxon-name-part-type="genus">Loncovilius</tp:taxon-name-part></tp:taxon-name></italic> Germain, 1903 (<tp:taxon-name><tp:taxon-name-part taxon-name-part-type="order">Coleoptera</tp:taxon-name-part></tp:taxon-name>: <tp:taxon-name><tp:taxon-name-part taxon-name-part-type="family">Staphylinidae</tp:taxon-name-part></tp:taxon-name>: <tp:taxon-name><tp:taxon-name-part taxon-name-part-type="subfamily">Staphylininae</tp:taxon-name-part></tp:taxon-name>). Zoological Journal of the Linnean Society 202: zlad143. <ext-link xlink:href="10.1093/zoolinnean/zlad143" ext-link-type="doi" xlink:type="simple">https://doi.org/10.1093/zoolinnean/zlad143</ext-link></mixed-citation></ref><ref id="B11"><mixed-citation xmlns:xlink="http://www.w3.org/1999/xlink" xlink:type="simple"><person-group><name name-style="western"><surname>Jenkins Shaw</surname><given-names>J</given-names></name><name name-style="western"><surname>Orlov</surname><given-names>I</given-names></name><name name-style="western"><surname>Solodovnikov</surname><given-names>A</given-names></name></person-group> (<year>2020</year>) <article-title>A new genus and species of <tp:taxon-name><tp:taxon-name-part taxon-name-part-type="subfamily">Staphylininae</tp:taxon-name-part></tp:taxon-name> rove beetle from the Peruvian Amazon (<tp:taxon-name><tp:taxon-name-part taxon-name-part-type="order">Coleoptera</tp:taxon-name-part></tp:taxon-name>, <tp:taxon-name><tp:taxon-name-part taxon-name-part-type="family">Staphylinidae</tp:taxon-name-part></tp:taxon-name>).</article-title><source>ZooKeys</source><volume>904</volume>: <fpage>103</fpage>–<lpage>115</lpage>. <ext-link xlink:href="10.3897/zookeys.904.48592" ext-link-type="doi" xlink:type="simple">https://doi.org/10.3897/zookeys.904.48592</ext-link></mixed-citation></ref><ref id="B20"><mixed-citation xmlns:xlink="http://www.w3.org/1999/xlink" xlink:type="simple"><person-group><name name-style="western"><surname>Żyła</surname><given-names>D</given-names></name><name name-style="western"><surname>Solodovnikov</surname><given-names>A</given-names></name></person-group> (<year>2020</year>) <article-title>Multilocus phylogeny defines a new classification of <tp:taxon-name><tp:taxon-name-part taxon-name-part-type="subfamily">Staphylininae</tp:taxon-name-part></tp:taxon-name> (<tp:taxon-name><tp:taxon-name-part taxon-name-part-type="order">Coleoptera</tp:taxon-name-part></tp:taxon-name>, <tp:taxon-name><tp:taxon-name-part taxon-name-part-type="family">Staphylinidae</tp:taxon-name-part></tp:taxon-name>), a rove beetle group with high lineage diversity.</article-title><source>Systematic Entomology</source><volume>45</volume>(<issue>1</issue>): <fpage>114</fpage>–<lpage>127</lpage>. <ext-link xlink:href="10.1111/syen.12382" ext-link-type="doi" xlink:type="simple">https://doi.org/10.1111/syen.12382</ext-link></mixed-citation></ref><ref id="B5"><mixed-citation xmlns:xlink="http://www.w3.org/1999/xlink" xlink:type="simple"><person-group><name name-style="western"><surname>Chatzimanolis</surname><given-names>S</given-names></name><name name-style="western"><surname>Engel</surname><given-names>MS</given-names></name></person-group> (<year>2013</year>) <article-title>The Fauna of <tp:taxon-name><tp:taxon-name-part taxon-name-part-type="subfamily">Staphylininae</tp:taxon-name-part></tp:taxon-name> in Dominican Amber (<tp:taxon-name><tp:taxon-name-part taxon-name-part-type="order">Coleoptera</tp:taxon-name-part></tp:taxon-name>: <tp:taxon-name><tp:taxon-name-part taxon-name-part-type="family">Staphylinidae</tp:taxon-name-part></tp:taxon-name>).</article-title><source>Annals of Carnegie Museum</source><volume>81</volume>(<issue>4</issue>): <fpage>281</fpage>–<lpage>294</lpage>. <ext-link xlink:href="10.2992/007.081.0401" ext-link-type="doi" xlink:type="simple">https://doi.org/10.2992/007.081.0401</ext-link></mixed-citation></ref><ref id="B9"><mixed-citation xmlns:xlink="http://www.w3.org/1999/xlink" xlink:type="simple"><person-group><name name-style="western"><surname>Iturralde-Vinent</surname><given-names>M</given-names></name></person-group> (<year>2006</year>) <article-title>Meso-Cenozoic Caribbean paleogeography: implications for the historical biogeography of the region.</article-title><source>International Geology Review</source><volume>48</volume>(<issue>9</issue>): <fpage>791</fpage>–<lpage>827</lpage>. <ext-link xlink:href="10.2747/0020-6814.48.9.791" ext-link-type="doi" xlink:type="simple">https://doi.org/10.2747/0020-6814.48.9.791</ext-link></mixed-citation></ref><ref id="B13"><mixed-citation xmlns:xlink="http://www.w3.org/1999/xlink" xlink:type="simple"><person-group><name name-style="western"><surname>Masonick</surname><given-names>P</given-names></name><name name-style="western"><surname>Michael</surname><given-names>A</given-names></name><name name-style="western"><surname>Frankenberg</surname><given-names>S</given-names></name><name name-style="western"><surname>Rabitsch</surname><given-names>W</given-names></name><name name-style="western"><surname>Weirauch</surname><given-names>C</given-names></name></person-group> (<year>2017</year>) <article-title>Molecular phylogenetics and biogeography of the ambush bugs (<tp:taxon-name><tp:taxon-name-part taxon-name-part-type="order">Hemiptera</tp:taxon-name-part></tp:taxon-name>: <tp:taxon-name><tp:taxon-name-part taxon-name-part-type="family">Reduviidae</tp:taxon-name-part></tp:taxon-name>: <tp:taxon-name><tp:taxon-name-part taxon-name-part-type="subfamily">Phymatinae</tp:taxon-name-part></tp:taxon-name>).</article-title><source>Molecular Phylogenetics and Evolution</source><volume>114</volume>: <fpage>225</fpage>–<lpage>233</lpage>. <ext-link xlink:href="10.1016/j.ympev.2017.06.010" ext-link-type="doi" xlink:type="simple">https://doi.org/10.1016/j.ympev.2017.06.010</ext-link></mixed-citation></ref><ref id="B10"><mixed-citation xmlns:xlink="http://www.w3.org/1999/xlink" xlink:type="simple"><person-group><name name-style="western"><surname>Iturralde-Vinent</surname><given-names>MA</given-names></name><name name-style="western"><surname>MacPhee</surname><given-names>RDE</given-names></name></person-group> (<year>2023</year>) New evidence for late Eocene-early Oligocene uplift of <tp:taxon-name><tp:taxon-name-part taxon-name-part-type="class">Aves</tp:taxon-name-part></tp:taxon-name> Ridge and paleogeography of GAARlandia. Geologica Acta 21.5: 1–10. <ext-link xlink:href="10.1344/GeologicaActa2023.21.5" ext-link-type="doi" xlink:type="simple">https://doi.org/10.1344/GeologicaActa2023.21.5</ext-link></mixed-citation></ref></ref-list></tp:taxon-treatment>
