# Supplementary material for: ﻿Two new rove beetle genera in Staphylininae that reduce “Heterothops” and “Quedius” taxonomic wastebaskets (Coleoptera, Staphylinidae)
Source: Zookeys. 2024 Nov 15;1218:81–98. doi: 10.3897/zookeys.1218.135558 (PMC11584668; doi:10.3897/zookeys.1218.135558)
Supplement: XML Treatment for Nitidocolpus [file zookeys.1218.135558-treatment2.xml]

<!DOCTYPE tp:taxon-treatment
  PUBLIC "-//TaxonX//DTD Taxonomic Treatment Publishing DTD v0 20100105//EN" "tax-treatment-NSO.dtd">
<tp:taxon-treatment xmlns:tp="http://www.plazi.org/taxpub"><tp:treatment-meta><kwd-group><label>Taxon classification</label><kwd>
                <named-content content-type="kingdom">Animalia</named-content>
              </kwd><kwd>
                <named-content content-type="order">Coleoptera</named-content>
              </kwd><kwd>
                <named-content content-type="family">Staphylinidae</named-content>
              </kwd></kwd-group><mixed-citation publication-type="journal"><person-group><name><surname>Reyes-Hernández</surname><given-names>José L.</given-names></name><name><surname>Solodovnikov</surname><given-names>Alexey</given-names></name></person-group><article-title>﻿Two new rove beetle genera in <tp:taxon-name><tp:taxon-name-part taxon-name-part-type="subfamily" reg="Staphylininae">Staphylininae</tp:taxon-name-part></tp:taxon-name> that reduce “<italic><tp:taxon-name><tp:taxon-name-part taxon-name-part-type="genus" reg="Heterothops">Heterothops</tp:taxon-name-part></tp:taxon-name></italic>” and “<italic><tp:taxon-name><tp:taxon-name-part taxon-name-part-type="genus" reg="Quedius">Quedius</tp:taxon-name-part></tp:taxon-name></italic>” taxonomic wastebaskets (<tp:taxon-name><tp:taxon-name-part taxon-name-part-type="order">Coleoptera</tp:taxon-name-part></tp:taxon-name>, <tp:taxon-name><tp:taxon-name-part taxon-name-part-type="family">Staphylinidae</tp:taxon-name-part></tp:taxon-name>)</article-title><source>Zookeys</source><day>15</day><month>11</month><year>2024</year><volume>1218</volume><fpage>81</fpage><lpage>98</lpage><pub-id pub-id-type="doi">10.3897/zookeys.1218.135558</pub-id></mixed-citation></tp:treatment-meta><tp:nomenclature><label>﻿Genus</label><tp:taxon-name>
              <object-id xmlns:xlink="http://www.w3.org/1999/xlink" content-type="arpha" xlink:type="simple">3699DF70-13BF-5ECB-952C-7177CE9A72D0</object-id>
              <tp:taxon-name-part taxon-name-part-type="genus" reg="Nitidocolpus">Nitidocolpus</tp:taxon-name-part>
              <object-id xmlns:xlink="http://www.w3.org/1999/xlink" content-type="zoobank" xlink:type="simple">https://zoobank.org/9BC238C3-B742-4E1E-8B59-48E8C83288DF</object-id>
            </tp:taxon-name><tp:taxon-status xmlns:xlink="http://www.w3.org/1999/xlink" xlink:type="simple">gen. nov.</tp:taxon-status><xref ref-type="fig" rid="F5">Figs 5</xref><xref ref-type="fig" rid="F6">, 6A–C</xref></tp:nomenclature><tp:treatment-sec sec-type="type species" id="SECID0EDSAG"><title>Type species.</title><p><italic><tp:taxon-name><tp:taxon-name-part taxon-name-part-type="genus" reg="Quedius">Quedius</tp:taxon-name-part><tp:taxon-name-part taxon-name-part-type="species" reg="columbinus">columbinus</tp:taxon-name-part></tp:taxon-name></italic> Bernhauer, 1917, here designated.</p></tp:treatment-sec><tp:treatment-sec sec-type="Included species" id="SECID0EUSAG"><title>Included species.</title><p><italic><tp:taxon-name><tp:taxon-name-part taxon-name-part-type="genus" reg="Nitidocolpus">Nitidocolpus</tp:taxon-name-part><tp:taxon-name-part taxon-name-part-type="species" reg="aurofasciatus">aurofasciatus</tp:taxon-name-part></tp:taxon-name></italic> (Bernhauer, 1917), comb. nov. ex. <italic><tp:taxon-name><tp:taxon-name-part taxon-name-part-type="genus" reg="Quedius">Quedius</tp:taxon-name-part></tp:taxon-name></italic> [1 syntype from <named-content xmlns:xlink="http://www.w3.org/1999/xlink" content-type="dwc:institutional_code" xlink:title="Field Museum of Natural History, Chicago, Illinois, USA" xlink:href="http://grbio.org/institution/field-museum-natural-history" xlink:type="simple">FMNH</named-content> examined]; <italic><tp:taxon-name><tp:taxon-name-part taxon-name-part-type="genus" reg="Nitidocolpus">Nitidocolpus</tp:taxon-name-part><tp:taxon-name-part taxon-name-part-type="species" reg="championi">championi</tp:taxon-name-part></tp:taxon-name></italic> (Sharp, 1884), comb. nov. ex. <italic><tp:taxon-name><tp:taxon-name-part taxon-name-part-type="genus" reg="Quedius">Quedius</tp:taxon-name-part></tp:taxon-name></italic> [1 syntype from <named-content xmlns:xlink="http://www.w3.org/1999/xlink" content-type="dwc:institutional_code" xlink:title="Field Museum of Natural History, Chicago, Illinois, USA" xlink:href="http://grbio.org/institution/field-museum-natural-history" xlink:type="simple">FMNH</named-content> examined]; <italic><tp:taxon-name><tp:taxon-name-part taxon-name-part-type="genus" reg="Nitidocolpus">Nitidocolpus</tp:taxon-name-part><tp:taxon-name-part taxon-name-part-type="species" reg="columbinus">columbinus</tp:taxon-name-part></tp:taxon-name></italic> (Bernhauer, 1917), comb. nov. ex. <italic><tp:taxon-name><tp:taxon-name-part taxon-name-part-type="genus" reg="Quedius">Quedius</tp:taxon-name-part></tp:taxon-name></italic> [2 syntypes from <named-content xmlns:xlink="http://www.w3.org/1999/xlink" content-type="dwc:institutional_code" xlink:title="Field Museum of Natural History, Chicago, Illinois, USA" xlink:href="http://grbio.org/institution/field-museum-natural-history" xlink:type="simple">FMNH</named-content> examined]; <italic><tp:taxon-name><tp:taxon-name-part taxon-name-part-type="genus" reg="Nitidocolpus">Nitidocolpus</tp:taxon-name-part><tp:taxon-name-part taxon-name-part-type="species" reg="germaini">germaini</tp:taxon-name-part></tp:taxon-name></italic> (Bernhauer, 1917), comb. nov. ex. <italic><tp:taxon-name><tp:taxon-name-part taxon-name-part-type="genus" reg="Quedius">Quedius</tp:taxon-name-part></tp:taxon-name></italic> [1 syntype from <named-content xmlns:xlink="http://www.w3.org/1999/xlink" content-type="dwc:institutional_code" xlink:title="Field Museum of Natural History, Chicago, Illinois, USA" xlink:href="http://grbio.org/institution/field-museum-natural-history" xlink:type="simple">FMNH</named-content> examined]; <italic><tp:taxon-name><tp:taxon-name-part taxon-name-part-type="genus" reg="Nitidocolpus">Nitidocolpus</tp:taxon-name-part><tp:taxon-name-part taxon-name-part-type="species" reg="illatus">illatus</tp:taxon-name-part></tp:taxon-name></italic> (Sharp, 1884), comb. nov. ex. <italic><tp:taxon-name><tp:taxon-name-part taxon-name-part-type="genus" reg="Quedius">Quedius</tp:taxon-name-part></tp:taxon-name></italic> [1 syntype from <named-content xmlns:xlink="http://www.w3.org/1999/xlink" content-type="dwc:institutional_code" xlink:title="The Natural History Museum, London, United Kingdom" xlink:href="http://grbio.org/institution/natural-history-museum-london" xlink:type="simple">NHM</named-content> examined]; <italic><tp:taxon-name><tp:taxon-name-part taxon-name-part-type="genus" reg="Nitidocolpus">Nitidocolpus</tp:taxon-name-part><tp:taxon-name-part taxon-name-part-type="species" reg="laeticulus">laeticulus</tp:taxon-name-part></tp:taxon-name></italic> (Sharp, 1884), comb. nov. ex. <italic><tp:taxon-name><tp:taxon-name-part taxon-name-part-type="genus" reg="Quedius">Quedius</tp:taxon-name-part></tp:taxon-name></italic> [1 syntype from <named-content xmlns:xlink="http://www.w3.org/1999/xlink" content-type="dwc:institutional_code" xlink:title="The Natural History Museum, London, United Kingdom" xlink:href="http://grbio.org/institution/natural-history-museum-london" xlink:type="simple">NHM</named-content> examined]; <italic><tp:taxon-name><tp:taxon-name-part taxon-name-part-type="genus" reg="Nitidocolpus">Nitidocolpus</tp:taxon-name-part><tp:taxon-name-part taxon-name-part-type="species" reg="triangulum">triangulum</tp:taxon-name-part></tp:taxon-name></italic> (Fauvel, 1891), comb. nov. ex. <italic><tp:taxon-name><tp:taxon-name-part taxon-name-part-type="genus" reg="Quedius">Quedius</tp:taxon-name-part></tp:taxon-name></italic> [1 syntype from <named-content xmlns:xlink="http://www.w3.org/1999/xlink" content-type="dwc:institutional_code" xlink:title="Institut Royal des Sciences Naturelles de Belgique, Brussels, Belgium" xlink:href="http://grbio.org/institution/institut-royal-des-sciences-naturelles-de-belgique" xlink:type="simple">IRSNB</named-content> examined].</p></tp:treatment-sec><tp:treatment-sec sec-type="diagnosis" id="SECID0E2XAG"><title>Diagnosis.</title><p>Supra-antennal punctures and paraocular punctures absent (Fig. <xref ref-type="fig" rid="F6">6A</xref>); pronotum without paired dorsal series of setiferous macropunctures (Fig. <xref ref-type="fig" rid="F6">6B</xref>); mesanapleural sutures transverse or nearly transverse but reaching the external part of prepectus (Fig. <xref ref-type="fig" rid="F5">5E</xref>); mesobasisternal intercoxal process with V-shaped projection medially (Fig. <xref ref-type="fig" rid="F5">5E</xref>); metatrochanters with apical spine (Fig. <xref ref-type="fig" rid="F5">5F</xref>).</p><fig id="F5" position="float" orientation="portrait"><object-id xmlns:xlink="http://www.w3.org/1999/xlink" content-type="doi" xlink:type="simple">10.3897/zookeys.1218.135558.figure5</object-id><object-id xmlns:xlink="http://www.w3.org/1999/xlink" content-type="arpha" xlink:type="simple">BA24B181-2D31-5A39-BAE9-7EC7E37A42EF</object-id><label>Figure 5.</label><caption><p>Some <italic><tp:taxon-name><tp:taxon-name-part taxon-name-part-type="genus" reg="Nitidocolpus">Nitidocolpus</tp:taxon-name-part></tp:taxon-name></italic> species and characters <bold>A</bold><italic><tp:taxon-name><tp:taxon-name-part taxon-name-part-type="genus" reg="Nitidocolpus">N.</tp:taxon-name-part><tp:taxon-name-part taxon-name-part-type="species" reg="illatus">illatus</tp:taxon-name-part></tp:taxon-name></italic> (Sharp, 1884) <bold>B</bold><italic><tp:taxon-name><tp:taxon-name-part taxon-name-part-type="genus" reg="Nitidocolpus">N.</tp:taxon-name-part><tp:taxon-name-part taxon-name-part-type="species" reg="laeticulus">laeticulus</tp:taxon-name-part></tp:taxon-name></italic> (Sharp, 1884) <bold>C</bold><italic><tp:taxon-name><tp:taxon-name-part taxon-name-part-type="genus" reg="Nitidocolpus">N.</tp:taxon-name-part><tp:taxon-name-part taxon-name-part-type="species" reg="germaini">germaini</tp:taxon-name-part></tp:taxon-name></italic> (Bernhauer, 1917) <bold>D</bold><italic><tp:taxon-name><tp:taxon-name-part taxon-name-part-type="genus" reg="Nitidocolpus">N.</tp:taxon-name-part><tp:taxon-name-part taxon-name-part-type="species" reg="aurofasciatus">aurofasciatus</tp:taxon-name-part></tp:taxon-name></italic> (Bernhauer, 1917) <bold>E</bold><italic><tp:taxon-name><tp:taxon-name-part taxon-name-part-type="genus" reg="Nitidocolpus">N.</tp:taxon-name-part><tp:taxon-name-part taxon-name-part-type="species" reg="illatus">illatus</tp:taxon-name-part></tp:taxon-name></italic>, pterothoraces <bold>F</bold><italic><tp:taxon-name><tp:taxon-name-part taxon-name-part-type="genus" reg="Nitidocolpus">N.</tp:taxon-name-part><tp:taxon-name-part taxon-name-part-type="species" reg="columbinus">columbinus</tp:taxon-name-part></tp:taxon-name></italic> (Bernhauer, 1917), metacoxa and metatrochanter, dissected right leg in dorsal view (side faced to the abdomen). Abbreviations: EXPR, external part of prepectus; INPR, internal part of prepectus; MIV, mesobasisternal intercoxal process with V-shaped projection medially; <abbrev xmlns:xlink="http://www.w3.org/1999/xlink" xlink:title="mesanapleural sutures" id="ABBRID0ES2AG" xlink:type="simple">MNPS</abbrev>, mesanapleural sutures; MTMS, metacoxa with dorsomedial spine; MTTAS, metatrochanter with dorsoapical spine. Photo B by J. Jenkins Shaw. Scale bars: 1 mm.</p></caption><graphic xmlns:xlink="http://www.w3.org/1999/xlink" xlink:href="zookeys-1218-081_article-135558__-g005.jpg" position="float" orientation="portrait" xlink:type="simple" id="oo_1175478.jpg"><uri content-type="original_file" xlink:type="simple">https://binary.pensoft.net/fig/1175478</uri></graphic></fig></tp:treatment-sec><tp:treatment-sec sec-type="description" id="SECID0E22AG"><title>Description.</title><p>Small to medium-sized <tp:taxon-name><tp:taxon-name-part taxon-name-part-type="subfamily" reg="Staphylininae">Staphylininae</tp:taxon-name-part></tp:taxon-name> (TL = 4.5–10 mm) (Fig. <xref ref-type="fig" rid="F5">5A–D</xref>). Head: Frontoclypeal (epistomal) suture absent or distinct only laterally and only in teneral (or chemically cleared) specimens; head slightly transverse (<abbrev xmlns:xlink="http://www.w3.org/1999/xlink" xlink:title="head width at the widest point, including eyes" id="ABBRID0EL3AG" xlink:type="simple">HW</abbrev>/<abbrev xmlns:xlink="http://www.w3.org/1999/xlink" xlink:title="head length" id="ABBRID0EP3AG" xlink:type="simple">HL</abbrev> ≥ 1.1) without distinct posterior angles; disc smooth; frons with microsculpture as transverse waves, without distinct concavity between antennal insertions; neck moderately wide (<abbrev xmlns:xlink="http://www.w3.org/1999/xlink" xlink:title="neck width at the widest point" id="ABBRID0ET3AG" xlink:type="simple">NW</abbrev>/<abbrev xmlns:xlink="http://www.w3.org/1999/xlink" xlink:title="head width at the widest point, including eyes" id="ABBRID0EX3AG" xlink:type="simple">HW</abbrev> &gt; 0.75 but &lt; 0.90); dorsal macrosetae (Fig. <xref ref-type="fig" rid="F6">6A</xref>): anterolateral clypeal punctures present; frontoclypeal punctures present; supra-antennal punctures absent; parocular punctures absent; basal punctures present, single; ventral macrosetae: postocular punctures present; infraorbital punctures absent; postmandibular punctures present; submentum with two pairs of macrosetae; mentum with seta alpha only, seta beta absent; gular sutures separated from each other, gula with distinct transverse basal impression; ventral basal ridge present; postgenal ridge present; postmandibular ridge short, extended parallel to margin of eye, without fusion with any other ridge and distinctly separated from eye margin; infraorbital ridge merged with postgenal ridge; nuchal ridge missing dorsally, present laterally, merged with infraorbital ridge; eyes of medium size (<abbrev xmlns:xlink="http://www.w3.org/1999/xlink" xlink:title="eye length in lateral view" id="ABBRID0E63AG" xlink:type="simple">EYL</abbrev>/<abbrev xmlns:xlink="http://www.w3.org/1999/xlink" xlink:title="head length" id="ABBRID0ED4AG" xlink:type="simple">HL</abbrev> ratio more than 1/2 but less than 3/4); gena short (<abbrev xmlns:xlink="http://www.w3.org/1999/xlink" xlink:title="gena length" id="ABBRID0EH4AG" xlink:type="simple">GL</abbrev>/ETL &lt; 0.5); tomentose pubescence begins from fourth antennomere, its density on fourth antennomere as on following antennomeres; setation of antennomere 3 almost evenly distributed; antennomere 11 with subapical rounded field, without subapical lateral pits; mandibles with dorso-lateral seta, without dorso-lateral groove, external edge with curved base and apex, straight in middle length; right mandible with proximal tooth and bifid distal tooth, apically deflexed ventrad at an angle of &gt;20°; left mandible rather straight; labrum with transparent wide apical membrane, anterior margin emarginate at middle; maxillary palps: palpomere 4 (apical) subconical, with evenly narrowed apex, longer than palpomere 2 and weakly dilated compared to palpomere 3; labial palps: palpomere 3 (apical) more or less fusiform or subconical, distinctly longer than, and about as wide as, palpomere 2.</p><fig id="F6" position="float" orientation="portrait"><object-id xmlns:xlink="http://www.w3.org/1999/xlink" content-type="doi" xlink:type="simple">10.3897/zookeys.1218.135558.figure6</object-id><object-id xmlns:xlink="http://www.w3.org/1999/xlink" content-type="arpha" xlink:type="simple">C66562ED-C5CB-5792-BB98-24153A71FF18</object-id><label>Figure 6.</label><caption><p>Morphological details of <italic><tp:taxon-name><tp:taxon-name-part taxon-name-part-type="genus" reg="Nitidocolpus">Nitidocolpus</tp:taxon-name-part></tp:taxon-name></italic> and other relevant genera of <tp:taxon-name><tp:taxon-name-part taxon-name-part-type="subfamily" reg="Staphylininae">Staphylininae</tp:taxon-name-part></tp:taxon-name><bold>A–C</bold><italic><tp:taxon-name><tp:taxon-name-part taxon-name-part-type="genus" reg="Nitidocolpus">Nitidocolpus</tp:taxon-name-part><tp:taxon-name-part taxon-name-part-type="species" reg="columbinus">columbinus</tp:taxon-name-part></tp:taxon-name></italic><bold>D–F</bold><italic><tp:taxon-name><tp:taxon-name-part taxon-name-part-type="genus" reg="Cheilocolpus">Cheilocolpus</tp:taxon-name-part><tp:taxon-name-part taxon-name-part-type="species" reg="viridulus">viridulus</tp:taxon-name-part></tp:taxon-name></italic><bold>G–I</bold><italic><tp:taxon-name><tp:taxon-name-part taxon-name-part-type="genus" reg="Cyrtoquedius">Cyrtoquedius</tp:taxon-name-part></tp:taxon-name></italic> sp. <bold>J–L</bold><tp:taxon-name><tp:taxon-name-part taxon-name-part-type="genus" reg="Quedionuchus">Quedionuchus</tp:taxon-name-part><tp:taxon-name-part taxon-name-part-type="uncertainty-rank">nr.</tp:taxon-name-part><tp:taxon-name-part taxon-name-part-type="species" reg="impunctus">impunctus</tp:taxon-name-part></tp:taxon-name><bold>M–O</bold><tp:taxon-name><tp:taxon-name-part taxon-name-part-type="genus" reg="Quedius">Quedius</tp:taxon-name-part><tp:taxon-name-part taxon-name-part-type="uncertainty-rank">nr.</tp:taxon-name-part><tp:taxon-name-part taxon-name-part-type="species" reg="advena">advena</tp:taxon-name-part></tp:taxon-name>. <bold>A, D, G, J, M</bold> head <bold>B, E, H, K, N</bold> pronotum <bold>C, F, I, L, O</bold> aedeagus in lateral view, the black arrow pointing down indicates the basal projection of the paramere. Abbreviations: <abbrev xmlns:xlink="http://www.w3.org/1999/xlink" xlink:title="anterolateral clypeal punctures" id="ABBRID0EHABG" xlink:type="simple">ACP</abbrev>, anterolateral clypeal puncture; AFP, anterior frontal; AMRSP, anterior marginal row of setiferous punctures; APP, additional paired punctures adjacent to AMRSP; BP, basal puncture; FCP, frontoclypeal puncture; IASP, internalmost setiferous puncture of the anterior margin; IOP, interocular punctures; IOR, infraorbital ridge; LLSP, large lateral setiferous puncture; LPSP, large posterior setiferous puncture; NR, nuchal ridge; PFP, posterior frontal puncture; POP, parocular punctures; PPDS, paired punctures on dorsal series; SAP, supra-antennal puncture; <abbrev xmlns:xlink="http://www.w3.org/1999/xlink" xlink:title="supra-antennal ridge" id="ABBRID0ELABG" xlink:type="simple">SAR</abbrev>, supra-antennal ridge; SLSP, sublateral setiferous puncture; TP, temporal puncture. Scale bars: 1 mm.</p></caption><graphic xmlns:xlink="http://www.w3.org/1999/xlink" xlink:href="zookeys-1218-081_article-135558__-g006.jpg" position="float" orientation="portrait" xlink:type="simple" id="oo_1175479.jpg"><uri content-type="original_file" xlink:type="simple">https://binary.pensoft.net/fig/1175479</uri></graphic></fig><p>Thorax: Prothorax with slightly transverse pronotum (<abbrev xmlns:xlink="http://www.w3.org/1999/xlink" xlink:title="pronotum width at the widest point" id="ABBRID0EWABG" xlink:type="simple">PW</abbrev>/<abbrev xmlns:xlink="http://www.w3.org/1999/xlink" xlink:title="pronotum length along the median line" id="ABBRID0E1ABG" xlink:type="simple">PL</abbrev> ≥ 1.1), without dorsal or sublateral series of setiferous punctures; prosternum without longitudinal keel; antesternal membrane without distinct semisclerotized patch or patches; probasisternum triangular, with narrowed lateral arms and disc protruding medially, with pair of macrosetae on the upper probasiternum; with rounded postcoxal hypomeral process, interrupted by inferior line. Mesothorax: mesoscutellum without posterior scutellar carina, without sub-basal ridge; elytra with humeral spines or spine-like setae, with even setiferous punctation on disc and epipleuron (sometimes with various setose color patterns); with setiferous punctures at apical margin of elytral suture (underside); mesanapleural sutures transverse or nearly transverse but reaching and fusing with external part of prepectus; mesobasisternum with intercoxal process narrowly pointed into sharp angle, without V-shaped projection medially; mesocoxal cavities contiguous; pericoxal ridge present and complete. Metathorax: wings present, with veins CuA and MP4 fused; metakatepisternal processes divided; metascutellar mid-longitudinal internal suture well developed (only visible in chemically cleared specimens). Legs: apical tarsomere of all legs without dorsal setae, with one empodial seta distinctly shorter than tarsal claws; protarsomeres 1–3 distinctly wider than long in both sexes, with pale adhesive setae ventrally; procoxa with internal ridge running parallel along external ridge; mesotarsi in both sexes without black comb, sometimes in males ventral side of first mesotarsomere with pale adhesive setae; mesotibiae straight; metatarsomere 1 shorter than metatarsomere 5; metatarsi shorter than metatibiae; metatrochanter apically rounded, with strong straight dorsoapical spine; metacoxae with four or fewer spines on ventral posterolateral lobe, spines on dorsomedial disc also present; basal part of metacoxae distinctly wider and more convex than apical part.</p><fig id="F7" position="float" orientation="portrait"><object-id xmlns:xlink="http://www.w3.org/1999/xlink" content-type="doi" xlink:type="simple">10.3897/zookeys.1218.135558.figure7</object-id><object-id xmlns:xlink="http://www.w3.org/1999/xlink" content-type="arpha" xlink:type="simple">87E2A45E-7E9D-53B3-8BC0-134CB60F5BF4</object-id><label>Figure 7.</label><caption><p>Some <italic><tp:taxon-name><tp:taxon-name-part taxon-name-part-type="genus" reg="Cheilocolpus">Cheilocolpus</tp:taxon-name-part></tp:taxon-name></italic> species <bold>A</bold><italic><tp:taxon-name><tp:taxon-name-part taxon-name-part-type="genus" reg="Cheilocolpus">Ch.</tp:taxon-name-part><tp:taxon-name-part taxon-name-part-type="species" reg="pyrostoma">pyrostoma</tp:taxon-name-part></tp:taxon-name></italic> (Solier, 1849) <bold>B</bold><italic><tp:taxon-name><tp:taxon-name-part taxon-name-part-type="genus" reg="Cheilocolpus">Ch.</tp:taxon-name-part><tp:taxon-name-part taxon-name-part-type="species" reg="speciosus">speciosus</tp:taxon-name-part></tp:taxon-name></italic> (Bernhauer, 1917) <bold>C</bold><italic><tp:taxon-name><tp:taxon-name-part taxon-name-part-type="genus" reg="Cheilocolpus">Ch.</tp:taxon-name-part><tp:taxon-name-part taxon-name-part-type="species" reg="viridulus">viridulus</tp:taxon-name-part></tp:taxon-name></italic> (Erichson, 1840).</p></caption><graphic xmlns:xlink="http://www.w3.org/1999/xlink" xlink:href="zookeys-1218-081_article-135558__-g007.jpg" position="float" orientation="portrait" xlink:type="simple" id="oo_1175480.jpg"><uri content-type="original_file" xlink:type="simple">https://binary.pensoft.net/fig/1175480</uri></graphic></fig><p>Abdomen: protergal glands well manifested as rounded cuticular acetabula; tergites III–V in some species with posterior basal transverse carinae, in some species they are only with anterior carinae; on tergite VII anterior transverse basal carina not continuing to paratergites; tergites III–VI with different patterns of posteromarginal large macroseta (PMM) on each side, IV–VI with more than one PMM per side; punctation of tergites in form of fine to moderate impressions, some species with wide glabrous areas; lateral tergal sclerites IX short and slightly laterally flattened; male sternite VIII with medial apical emargination. Aedeagus with paramere fused to median lobe only at base and very closely appressed to median lobe along entire length; base of the paramere flat medially, not projecting upwards in the middle; paramere strongly produced over apex of median lobe. Ovipositor with each second gonocoxite with one medial macroseta, without spine-like setae on outer lateral margin.</p></tp:treatment-sec><tp:treatment-sec sec-type="distribution" id="SECID0E1CBG"><title>Distribution.</title><p>Neotropical Realm: Mexican Transition Zone, Central America, and northern South America.</p></tp:treatment-sec><tp:treatment-sec sec-type="ecology" id="SECID0E6CBG"><title>Ecology.</title><p>This genus has been collected from a variety of microhabitats, including mushrooms (e.g., <italic><tp:taxon-name><tp:taxon-name-part taxon-name-part-type="genus" reg="Pleurotus">Pleurotus</tp:taxon-name-part></tp:taxon-name></italic> spp.), under decomposing logs, beneath bark, and in leaf litter found in cloud, oak, and pine forests. They are also frequently captured using flight-intercept and Malaise traps. Additionally, some species are associated with the inflorescences of plants from the families <tp:taxon-name><tp:taxon-name-part taxon-name-part-type="family">Arecaceae</tp:taxon-name-part></tp:taxon-name>, <tp:taxon-name><tp:taxon-name-part taxon-name-part-type="family">Betulaceae</tp:taxon-name-part></tp:taxon-name>, and <tp:taxon-name><tp:taxon-name-part taxon-name-part-type="family">Heliconiaceae</tp:taxon-name-part></tp:taxon-name>.</p></tp:treatment-sec><tp:treatment-sec sec-type="comparisons" id="SECID0E2DBG"><title>Comparison.</title><p><italic><tp:taxon-name><tp:taxon-name-part taxon-name-part-type="genus" reg="Nitidocolpus">Nitidocolpus</tp:taxon-name-part></tp:taxon-name></italic> gen. nov. can be distinguished from all other genera of <tp:taxon-name><tp:taxon-name-part taxon-name-part-type="subfamily" reg="Staphylininae">Staphylininae</tp:taxon-name-part></tp:taxon-name> by the combination of characters mentioned in the diagnosis. <italic><tp:taxon-name><tp:taxon-name-part taxon-name-part-type="genus" reg="Nitidocolpus">Nitidocolpus</tp:taxon-name-part></tp:taxon-name></italic> is further distinguished from the superficially similar <tp:taxon-name><tp:taxon-name-part taxon-name-part-type="subtribe">Quediina</tp:taxon-name-part></tp:taxon-name> and <tp:taxon-name><tp:taxon-name-part taxon-name-part-type="subtribe">Cytoquediina</tp:taxon-name-part></tp:taxon-name> (Fig. <xref ref-type="fig" rid="F6">6</xref>) by the lack of supra-antennal punctures, the presence of a single carina on the mesoscutellar shield (posterior carina absent), by hind wings with fused CuA and MP4 veins, by a single empodial setae, and by the base of the paramere, which has no upward or forward projection in the middle. Compared to other Neotropical genera that resemble <italic><tp:taxon-name><tp:taxon-name-part taxon-name-part-type="genus" reg="Nitidocolpus">Nitidocolpus</tp:taxon-name-part></tp:taxon-name></italic>, such as <italic><tp:taxon-name><tp:taxon-name-part taxon-name-part-type="genus" reg="Cheilocolpus">Cheilocolpus</tp:taxon-name-part></tp:taxon-name></italic>, <italic><tp:taxon-name><tp:taxon-name-part taxon-name-part-type="genus" reg="Mimosticus">Mimosticus</tp:taxon-name-part></tp:taxon-name></italic> Sharp, 1884, and <italic><tp:taxon-name><tp:taxon-name-part taxon-name-part-type="genus" reg="Heterothops">Heterothops</tp:taxon-name-part></tp:taxon-name></italic>, <italic><tp:taxon-name><tp:taxon-name-part taxon-name-part-type="genus" reg="Nitidocolpus">Nitidocolpus</tp:taxon-name-part></tp:taxon-name></italic> is distinguished by the absence of paraocular punctures on the head, the lack of setiferous punctures in or near the center of the pronotal disc, and the presence of postcoxal hypomeral processes. In some species of <italic><tp:taxon-name><tp:taxon-name-part taxon-name-part-type="genus" reg="Nitidocolpus">Nitidocolpus</tp:taxon-name-part></tp:taxon-name></italic>, such as <italic><tp:taxon-name><tp:taxon-name-part taxon-name-part-type="genus" reg="Nitidocolpus">N.</tp:taxon-name-part><tp:taxon-name-part taxon-name-part-type="species" reg="laeticulus">laeticulus</tp:taxon-name-part></tp:taxon-name></italic> (Fig. <xref ref-type="fig" rid="F5">5B</xref>) and <italic><tp:taxon-name><tp:taxon-name-part taxon-name-part-type="genus" reg="Nitidocolpus">N.</tp:taxon-name-part><tp:taxon-name-part taxon-name-part-type="species" reg="aurofasciatus">aurofasciatus</tp:taxon-name-part></tp:taxon-name></italic> (Fig. <xref ref-type="fig" rid="F5">5D</xref>), the basal punctures have shifted anteriorly and thus may be erroneously considered paraocular punctures. However, they can be easily distinguished as basal punctures, because they are the only punctures located near the posterior frontal punctures, aside from the temporal punctures. In other species of <italic><tp:taxon-name><tp:taxon-name-part taxon-name-part-type="genus" reg="Nitidocolpus">Nitidocolpus</tp:taxon-name-part></tp:taxon-name></italic>, such as <italic><tp:taxon-name><tp:taxon-name-part taxon-name-part-type="genus" reg="Nitidocolpus">N.</tp:taxon-name-part><tp:taxon-name-part taxon-name-part-type="species" reg="illatus">illatus</tp:taxon-name-part></tp:taxon-name></italic> (Fig. <xref ref-type="fig" rid="F5">5A</xref>), the innermost macrosetae on the anterior margin maybe erroneously considered as a puncture of the dorsal row because it is located far from the anterior margin of pronotum.</p></tp:treatment-sec><tp:treatment-sec sec-type="etymology" id="SECID0EBIBG"><title>Etymology.</title><p>The name is derived from the Latin words “nitidus” and “colpus”, which mean “shiny” and “hit”, respectively. The name refers to the great clarity with which the head and pronotum punctures are seen. The gender is masculine.</p></tp:treatment-sec></tp:taxon-treatment>
